# Supplementary material for: AQB improves carboplatin sensitivity in endometrial cancer through dual DNA repair modulation: suppression of the p21-E2F1-RAD51 and ATF3-HDAC1-BRCA1 signaling
Source: Cell Death Dis. 2025 Dec 6;17(1):70. doi: 10.1038/s41419-025-08287-4 (PMC12828040; doi:10.1038/s41419-025-08287-4)
Supplement: Supplementary file 3 — Supplementary Excel file 1 [file 41419_2025_8287_MOESM3_ESM.xlsx]

## Sheet: Sheet1
Case ID	Diagnosis	Stage	Postoperative Chemotherapy	Number of Chemotherapy Cycles
1031935	Well-differentiated endometrioid adenocarcinoma stage IIIc1	3	Yes	6
1030910	Uterine carcinosarcoma stage Ia (Well-differentiated endometrioid adenocarcinoma + Stromal sarcoma + Rhabdomyosarcoma)	1	Yes	6
1031148	Well-differentiated endometrioid adenocarcinoma stage IIIa	3	Yes	6
1037273	Endometrial serous carcinoma stage Ia	1	Yes	4
1037174	Endometrial serous carcinoma stage IVb	4	Yes	6
1039778	Mixed endometrioid adenocarcinoma stage Ib	1	Yes	5
1039595	Well-differentiated endometrioid adenocarcinoma stage IIIa	3	Yes	4
1039621	High-grade uterine serous carcinoma stage IVb	4	Yes	4
1040657	High-grade endometrial serous carcinoma stage II	2	Yes	4
1042488	Uterine leiomyosarcoma stage IVb	4	Yes	7
1044456	Endometrial clear cell carcinoma stage Ia	1	Yes	4
1048418	Endometrial polyp with focal carcinomatous changes, with a tendency toward serous carcinoma	1	Yes	6
1048795	Endometrial carcinoma - Mucinous carcinoma stage IIIa	3	Yes	1 (Patient refused)
1052777	Well-differentiated endometrioid adenocarcinoma stage IIIa	3	Yes	4
1048003	Low-grade endometrial stromal sarcoma stage Ic	1	Yes	1 (Patient refused)
1054298	Uterine adenosarcoma stage Ic, right breast invasive ductal carcinoma	1	Yes	3
1055578	Well-differentiated endometrioid adenocarcinoma stage IIIa	3	Yes	6
1057541	Uterine adenosarcoma		Yes	4
1062234	Uterine carcinosarcoma stage Ia (Serous carcinoma + Sarcoma with unclear histological origin by immunohistochemistry)	1	Yes	6
1062614	Moderately differentiated endometrioid adenocarcinoma stage IV	4	Yes	5
1068925	Well-differentiated endometrioid adenocarcinoma stage IIIc1	3	Yes	6
1070064	Moderately to well-differentiated endometrioid adenocarcinoma stage IIIc1	3	Yes	6
1071053	Endometrial serous carcinoma stage IVb	4	Yes	6
1075033	Uterine leiomyosarcoma stage Ib	1	Yes	2
1074870	Moderately to well-differentiated endometrioid adenocarcinoma stage IIIb	3	Yes	6
1076138	Endometrial serous carcinoma stage IV	4	Yes	6
1078087	Moderately to well-differentiated endometrioid adenocarcinoma stage IIIb	3	Yes	4
1079373	Poorly differentiated endometrioid adenocarcinoma stage Ia	1	Yes	6
695633	Endometrial serous carcinoma stage Ia	1	Yes	4
1083450	Moderately to poorly differentiated endometrioid adenocarcinoma stage IIIc1	3	Yes	4
999747	Moderately to poorly differentiated endometrioid adenocarcinoma stage IIIc2	3	Yes	6
1085835	Uterine leiomyosarcoma stage Ib	1	Yes	6
1087352	Moderately to poorly differentiated endometrioid adenocarcinoma stage Ib	1	Yes	3
1088703	Poorly differentiated endometrial adenocarcinoma stage Ib	1	Yes	6
1090087	Endometrial clear cell carcinoma stage IIIc1	3	Yes	4
1092417	Endometrial serous carcinoma stage Ia	1	Yes	1
1091605	Poorly differentiated endometrioid adenocarcinoma stage IIIc1	3	Yes	6
1094094	Moderately differentiated endometrioid adenocarcinoma stage IIIa	3	Yes	6
1097042	Well-differentiated endometrioid adenocarcinoma stage IIIa	3	Yes	6
1100151	Poorly differentiated endometrioid adenocarcinoma stage Ib	1	Yes	4
1102699	Moderately differentiated endometrioid adenocarcinoma stage IIIc2	3	Yes	6
1104349	Moderately differentiated endometrioid adenocarcinoma stage IIIc2	3	Yes	2
1103465	Well-differentiated endometrioid adenocarcinoma stage IIIa	3	Yes	6
1107778	Endometrioid adenocarcinoma stage IIIa	3	Yes	6
1098567	Endometrial serous carcinoma stage IVb	4	Yes	9
1112520	Poorly differentiated endometrioid adenocarcinoma stage IIIb	3	Yes	3
1113644	Well-differentiated endometrioid adenocarcinoma stage IIIb	3	Yes	3
1113261	Endometrial mixed adenocarcinoma stage IVb (Mixed endometrioid adenocarcinoma and serous carcinoma)	4	Yes	1
1114400	Poorly differentiated endometrioid adenocarcinoma stage Ia	1	Yes	12
1075033	Recurrent uterine leiomyosarcoma		Yes	2
1124677	High-grade endometrial serous carcinoma stage Ib	1	Yes	4
1125551	Poorly differentiated endometrioid adenocarcinoma stage Ia	1	Yes	4
1112760	Moderately to poorly differentiated mucinous adenocarcinoma of the uterus stage IIIc2	3	Yes	3
1127753	High-grade endometrial serous carcinoma stage Ia	1	Yes	1
1104417	High-grade endometrial serous papillary carcinoma stage IIIc1	3	Yes	6
1133039	Endometrial serous carcinoma stage Ib	1	Yes	5
1131013	Well-differentiated endometrioid adenocarcinoma stage IIIc1	3	Yes	6
1134642	Uterine carcinosarcoma stage Ib	1	Yes	1
1133627	Endometrial clear cell carcinoma stage Ia	1	Yes	6
1135684	Endometrial dedifferentiated carcinoma stage IIIb	3	Yes	6
1138566	Endometrial serous carcinoma stage Ia	1	Yes	5
1132142	Poorly differentiated endometrioid adenocarcinoma stage IV	4	Yes	4
1150548	Moderately to poorly differentiated endometrioid adenocarcinoma stage Ib	1	Yes	4
1151596	High-grade endometrial serous carcinoma stage IV	4	Yes	2
1151649	Endometrial clear cell carcinoma stage IVb	4	Yes	6
1151893	Moderately differentiated endometrioid adenocarcinoma stage II	2	Yes	4
1160179	Endometrial dedifferentiated carcinoma stage Ia (50% moderately differentiated endometrioid adenocarcinoma and 50% undifferentiated carcinoma)	1	Yes	4
1163472	Moderately differentiated endometrioid adenocarcinoma stage IIIc2	3	Yes	3
1167883	Poorly differentiated endometrioid adenocarcinoma stage IIIa	3	Yes	3
1166999	Well-differentiated endometrioid adenocarcinoma with squamous differentiation stage IIIa	3	Yes	3
1170459	Uterine carcinosarcoma stage Ib (poorly differentiated endometrioid adenocarcinoma + low-grade uterine stromal sarcoma)	1	Yes	6
1173997	Endometrial serous carcinoma stage IVb	4	Yes	6
1016522	Endometrial serous carcinoma stage IV	4	Yes	4
1176283	Moderately differentiated endometrioid adenocarcinoma stage IVb	4	Yes	6+1 (Chemotherapy restarted 2 years later after metastasis)
1181452	Uterine mixed adenocarcinoma stage IIIc2	3	Yes	1
1190871	Well-differentiated endometrioid adenocarcinoma stage IIIa	3	Yes	6
1194250	Moderately differentiated endometrioid adenocarcinoma stage IIIc1	3	Yes	4
1191431	High-grade endometrial serous carcinoma stage IIIC1	3	Yes	4
1203989	Uterine leiomyosarcoma		Yes	2
1205880	Endometrial serous carcinoma stage IVb	4	Yes	5
1206988	Endometrial serous carcinoma stage Ib	1	Yes	1
1208010	Endometrial serous carcinoma stage Ia	1	Yes	6
1210420	Endometrioid carcinoma stage IIIc2	3	Yes	1
1209870	Endometrial carcinosarcoma stage Ia	1	Yes	6
1213405	High-grade endometrial clear cell carcinoma stage II	2	Yes	4
1216341	Endometrioid carcinoma stage IIIc1	3	Yes	1
1220142	Endometrial serous adenocarcinoma stage Ia	1	Yes	4
1221656	Endometrioid carcinoma stage IIIc1	3	Yes	6
1223409	Endometrioid carcinoma stage II	2	Yes	3
1224426	Endometrioid carcinoma stage IIIa	3	Yes	4
1228164	Endometrial serous carcinoma stage Ia	1	Yes	3
1233808	Endometrial serous carcinoma stage Ia	1	Yes	3
1236694	Endometrial undifferentiated carcinoma stage IIIC2	3	Yes	4
1258147	Endometrial mixed carcinoma stage IIIA (endometrioid adenocarcinoma and undifferentiated carcinoma)	3	Yes	4
1264002	Endometrioid adenocarcinoma stage IIIC1	3	Yes	2
1232199	Endometrioid adenocarcinoma stage IIIC1	3	Yes	4
1271383	Endometrioid adenocarcinoma stage IIIC1	3	Yes	3
1269861	High-grade endometrial serous carcinoma stage IA	1	Yes	2
1276414	Endometrial serous carcinoma stage IB	1	Yes	6
1278518	Endometrial mixed carcinoma stage IIIa (neuroendocrine carcinoma + endometrioid adenocarcinoma)	3	Yes	3
940592	Endometrial malignant tumor stage IV	4	Yes	1
1181351	Endometrial serous carcinoma stage IIIB	3	Yes	3
1280282	Endometrial serous carcinoma stage IIIC2	3	Yes	3
1281282	High-grade endometrial stromal sarcoma stage IB	1	Yes	4
1284170	Endometrioid adenocarcinoma stage IIIC1	3	Yes	4
1275244	Endometrial serous carcinoma stage IB	1	Yes	5
1285181	Uterine carcinosarcoma stage Ia	1	Yes	3
1286736	Endometrioid adenocarcinoma stage IIIC1	3	Yes	4
1290517	Endometrial clear cell carcinoma stage IIIC	3	Yes	6
1278534	High-grade endometrial serous carcinoma stage IVB	4	Yes	3
1292007	Endometrial mixed adenocarcinoma stage IIIC1	3	Yes	6
1292838	Endometrial mixed carcinoma stage IA (clear cell carcinoma + endometrioid adenocarcinoma)	1	Yes	6
1293439	Endometrial carcinoma stage IIIA	3	Yes	4
1295172	Endometrial carcinoma stage IIIA	3	Yes	3
1299437	Endometrioid carcinoma stage IVB	4	Yes	6
1302274	Endometrioid carcinoma stage IIIA	3	Yes	6
1306829	Endometrioid carcinoma stage IVB	4	Yes	4
1309677	Endometrial clear cell carcinoma stage IIIC2	3	Yes	3
1310126	Endometrioid carcinoma stage II	2	Yes	2
1122858	Endometrioid carcinoma stage IIB	2	Yes	3
867678	Uterine leiomyosarcoma stage IB	1	Yes	4
1301330	Endometrioid carcinoma stage II	2	Yes	3
1298643	Endometrioid carcinoma stage IIIC1	3	Yes	2
1006970	Endometrial mixed carcinoma (endometrioid adenocarcinoma G2 + serous carcinoma) stage Ia	1	Yes	4
1319653	Endometrial carcinoma stage IIC	2	Yes	2
1319736	Uterine carcinosarcoma stage IVB	4	Yes	3
1319778	Endometrial serous carcinoma stage IA	1	Yes	4
