# Supplementary material for: AQB improves carboplatin sensitivity in endometrial cancer through dual DNA repair modulation: suppression of the p21-E2F1-RAD51 and ATF3-HDAC1-BRCA1 signaling
Source: Cell Death Dis. 2025 Dec 6;17(1):70. doi: 10.1038/s41419-025-08287-4 (PMC12828040; doi:10.1038/s41419-025-08287-4)
Supplement: Supplementary file 4 — Supplementary Excel file 2 [file 41419_2025_8287_MOESM4_ESM.xlsx]

## Sheet: Sheet1
Case ID	Postoperative Diagnosis	Stage
1113261	Mixed Endometrial Adenocarcinoma Stage IVb (Endometrioid Adenocarcinoma and Serous Carcinoma Mixed)	4
1114400	Poorly Differentiated Endometrioid Adenocarcinoma Stage I a	1
1115221	Moderately Differentiated Endometrioid Adenocarcinoma Stage I a	1
1115460	Moderately Differentiated Endometrial Mucinous Adenocarcinoma Stage I a	1
1116198	Moderately to Poorly Differentiated Endometrioid Adenocarcinoma Stage II	2
1115805	Well to Moderately Differentiated Endometrioid Adenocarcinoma Stage I b	1
1117397	Well Differentiated Endometrioid Adenocarcinoma Stage I b	1
1120785	Well Differentiated Endometrioid Adenocarcinoma Stage I b	1
1121011	Well Differentiated Endometrioid Adenocarcinoma Stage I b	1
1120833	Well Differentiated Endometrioid Adenocarcinoma Stage IIIc1	3
1121852	Well Differentiated Endometrioid Adenocarcinoma Stage I b	1
1120781	Well Differentiated Endometrioid Adenocarcinoma Stage I a	1
1014996	Endometrioid Adenocarcinoma Stage I a	1
1122537	Well Differentiated Endometrioid Adenocarcinoma Stage I a	1
1125551	Poorly Differentiated Endometrioid Adenocarcinoma Stage I a	1
1125719	Moderately Differentiated Endometrioid Adenocarcinoma Stage I a	1
1126287	Well Differentiated Endometrioid Adenocarcinoma with Mucinous Differentiation Stage I a	1
1125767	Moderately Differentiated Endometrioid Adenocarcinoma Stage II	2
1126289	Well Differentiated Endometrioid Adenocarcinoma Stage I a	1
1113644	Well Differentiated Endometrioid Adenocarcinoma Stage IIIb	3
1112760	Endometrial Moderately to Poorly Differentiated Mucinous Adenocarcinoma Stage IIIc2	3
1112896	Endometrioid Adenocarcinoma Stage Ia	1
1127303	Poorly Differentiated Endometrioid Adenocarcinoma Stage Ib	1
1127753	High-Grade Serous Adenocarcinoma of the Uterus Stage Ia	1
1129373	Well Differentiated Endometrioid Adenocarcinoma Stage Ia	1
1133039	Endometrial Serous Carcinoma Stage Ib	1
1132197	Moderately to Poorly Differentiated Endometrioid Adenocarcinoma Stage Ia	1
1134642	Uterine Carcinosarcoma Stage Ib	1
1135684	Dedifferentiated Endometrial Carcinoma Stage IIIb	3
1136254	Moderately to Poorly Differentiated Endometrioid Adenocarcinoma Stage Ia, LSIL (Low-Grade Squamous Intraepithelial Lesion)	1
1137279	Well Differentiated Endometrioid Adenocarcinoma Stage Ia	1
1134023	Well Differentiated Endometrioid Adenocarcinoma Stage Ia	1
1131586	Low-Grade Uterine Endometrial Stromal Sarcoma Stage Ib	1
1107778	Endometrioid Adenocarcinoma Stage IIIa	3
1107065	Well Differentiated Endometrioid Adenocarcinoma Stage Ia	1
1103465	Well Differentiated Endometrioid Adenocarcinoma Stage IIIa	3
1139541	Well-Differentiated Endometrioid Adenocarcinoma Stage IIIa	1
1139766	Endometrial Clear Cell Carcinoma Stage II	2
983682	Well Differentiated Endometrioid Adenocarcinoma Stage Ia	1
1144347	Moderately Differentiated Endometrioid Adenocarcinoma Stage Ia	1
1140718	Well-Differentiated Endometrioid Adenocarcinoma Stage Ib	1
1144387	Uterine Carcinosarcoma Stage Ib	1
1144631	Well Differentiated Endometrioid Adenocarcinoma Stage Ia	1
1152553	Well to Moderately Differentiated Endometrioid Adenocarcinoma Stage Ia	1
1151696	Well Differentiated Endometrioid Adenocarcinoma Stage Ia	1
1104349	Moderately Differentiated Endometrioid Adenocarcinoma Stage IIIc2	3
951190	Well-Differentiated Endometrioid Adenocarcinoma Stage Ia	1
1157711	Moderately Differentiated Endometrioid Adenocarcinoma Stage Ia	1
1158699	Moderately Differentiated Endometrioid Adenocarcinoma Stage Ia	1
1102286	Uterine Carcinosarcoma Stage IV	4
1160375	Well-Differentiated Endometrioid Adenocarcinoma Stage Ia (Occasional Lymphovascular Invasion)	1
1160179	Dedifferentiated Endometrial Carcinoma Stage Ia (50% Moderately Differentiated Endometrioid Adenocarcinoma and 50% Undifferentiated Carcinoma)	1
1160458	Well-Differentiated Endometrioid Adenocarcinoma Stage Ib	1
1159357	Well-Differentiated Endometrioid Adenocarcinoma Stage Ia	1
1164277	Well-Differentiated Endometrioid Adenocarcinoma Stage Ia (Diffuse, Complex Endometrial Hyperplasia of the Isthmus)	1
1098587	Endometrial Serous Adenocarcinoma Stage IIIc1	3
695690	Moderately Differentiated Endometrioid Adenocarcinoma Stage Ia	1
1163472	Moderately Differentiated Endometrioid Adenocarcinoma Stage IIIc2 (Bilateral Pelvic, Para-Aortic Lymph Nodes)	3
1097870	Well-Differentiated Endometrioid Adenocarcinoma Stage Ia	1
1166469	Well-Differentiated Endometrioid Adenocarcinoma Stage Ia	1
1167883	Poorly Differentiated Endometrioid Adenocarcinoma Stage IIIa (Invasion of the Myometrium to Adjacent Fat Tissue)	3
1097543	Moderately Differentiated Endometrioid Adenocarcinoma Stage Ib	1
1168043	Moderately Differentiated Endometrioid Adenocarcinoma Stage Ib	1
1171062	Well-Differentiated Endometrioid Adenocarcinoma Stage Ia	1
1094094	Moderately Differentiated Endometrioid Adenocarcinoma Stage IIIa	3
1091605	Poorly Differentiated Endometrioid Adenocarcinoma Stage IIIc1	3
1092417	Endometrial Serous Carcinoma Stage Ia	1
1170459	Uterine Carcinosarcoma Stage Ib (Poorly Differentiated Endometrioid Adenocarcinoma + Low-Grade Uterine Stromal Sarcoma)	1
1091346	Well-Differentiated Endometrioid Adenocarcinoma Stage Ia	1
1081781	Well-Differentiated Endometrioid Adenocarcinoma Stage II	2
1081890	Endometrioid Adenocarcinoma Stage Ia	1
999747	Moderately to Poorly Differentiated Endometrioid Adenocarcinoma Stage IIIc1	3
1085662	Well-Differentiated Endometrioid Adenocarcinoma Stage Ia	1
1089955	Endometrial Serous Adenocarcinoma Stage Ib	1
1087997	Well-Differentiated Endometrioid Adenocarcinoma Stage Ia	1
1089928	Endometrioid Adenocarcinoma Stage Ia	1
910424	Well to Moderately Differentiated Endometrioid Adenocarcinoma Stage Ib	1
995915	Uterine Leiomyosarcoma Stage IIIa	3
931058	Well to Moderately Differentiated Endometrioid Adenocarcinoma Stage Ia	1
934148	Moderately to Poorly Differentiated Endometrioid Adenocarcinoma Stage IIIa	3
806175	Moderately Differentiated Endometrioid Adenocarcinoma Stage Ib	1
938205	Moderately Differentiated Mixed Endometrioid Adenocarcinoma Stage Ia	1
940357	Uterine Carcinosarcoma Stage IVa	4
939548	High-Grade Endometrial Serous Adenocarcinoma Stage IIIb	3
937087	Endometrial Complex Hyperplasia with Atypical Hyperplasia, Progressing to Well-Differentiated Endometrioid Adenocarcinoma Stage Ia	1
941798	Well to Moderately Differentiated Endometrioid Adenocarcinoma with Mixed Clear Cell Carcinoma Stage II	2
944938	Well to Moderately Differentiated Endometrioid Adenocarcinoma Stage II	2
878699	Endometrial Carcinoma Stage Ia; Ovarian Borderline Mucinous Cystadenoma Stage Ia	1
877328	Endometrial Carcinoma in Situ; Endometrial Polyp with Endometrial Glandular Atypia	1
882022	Endometrioid Adenocarcinoma Stage Ia	1
944408	Well-Differentiated Endometrioid Adenocarcinoma Stage Ia	1
946106	Well to Moderately Differentiated Endometrioid Adenocarcinoma Stage Ib	1
880513	Endometrial Serous Adenocarcinoma Stage IVb	4
888429	Endometrioid Adenocarcinoma Stage Ib	1
891765	Endometrioid Adenocarcinoma Stage Ia	1
905900	Endometrial Carcinoma Stage Ia	1
815800	Endometrioid Adenocarcinoma Stage Ia	1
820454	Endometrioid Adenocarcinoma Stage Ia	1
768582	Endometrial Carcinoma Stage Ia	1
789162	Endometrioid adenocarcinoma stage III c1	3
790426	Endometrioid adenocarcinoma stage Ia (partially mucinous adenocarcinoma)	1
790681	Endometrioid adenocarcinoma stage Ia	1
767940	Endometrial carcinoma stage Ib	1
795445	Endometrial carcinoma stage IIIa	3
791218	Endometrioid adenocarcinoma stage Ia	1
796805	Endometrioid adenocarcinoma stage Ia	1
800942	Endometrial mixed-type adenocarcinoma stage II	2
802046	Endometrial serous adenocarcinoma stage III c2	3
808287	Endometrioid adenocarcinoma stage Ia	1
807764	Endometrioid adenocarcinoma stage Ib	1
809102	Endometrioid adenocarcinoma stage Ia	1
806526	Endometrioid adenocarcinoma stage Ib	1
725485	Moderately differentiated endometrioid adenocarcinoma stage Ib	1
726806	Endometrial carcinoma stage Ia	1
727243	Moderately to poorly differentiated endometrioid adenocarcinoma stage Ib	1
728776	Endometrial moderately differentiated adenocarcinoma stage IIIc1	3
730600	Endometrial carcinoma stage Ia	1
733016	Endometrial carcinoma stage Ia	1
734414	Endometrial carcinoma stage Ia	1
735406	Endometrial carcinoma stage Ib	1
736443	Endometrioid adenocarcinoma stage Ia	1
742832	Endometrioid adenocarcinoma stage Ia	1
746121	Endometrial carcinoma stage IIIc1	3
746486	Endometrioid adenocarcinoma stage Ia	1
753351	Endometrial carcinoma stage Ia	1
753422	Endometrial carcinoma stage Ia	1
1306829	Endometrioid adenocarcinoma stage IV c	4
